# Supplementary material for: Assessment of Cheese Contamination and Its Contribution to Aflatoxin M1 Intake in the Spanish Population
Source: Foods. 2026 Feb 15;15(4):720. doi: 10.3390/foods15040720 (PMC12939574; doi:10.3390/foods15040720)
Supplement: Supplementary file 1 [file foods-15-00720-s001.zip]

Archive with 1 entries (1 files):
- foods-4087604-supplementary.pdf
